# Supplementary material for: Assessment of Greenhouse Gas Emissions and Carbon Sequestration in Dairy Goat Farming Systems in Northern Extremadura, Spain
Source: Animals (Basel). 2024 Dec 4;14(23):3501. doi: 10.3390/ani14233501 (PMC11640683; doi:10.3390/ani14233501)
Supplement: Supplementary file 1 [file animals-14-03501-s001.zip]

Archive with 1 entries (1 files):
- animals-3274303-supplementary.pdf
